# Supplementary material for: Descriptive epidemiology of hospitalized patients with bacterial nosocomial pneumonia who experience 30-day readmission in the US, 2014–2019
Source: PLoS One. 2022 Dec 9;17(12):e0276192. doi: 10.1371/journal.pone.0276192 (PMC9733878; doi:10.1371/journal.pone.0276192)
Supplement: S1 Appendix — (XLSX) [file pone.0276192.s001.xlsx]

## Sheet: Table_1
Appendix Table 1. Top 10 admission diagnoses among patients readmitted within 30 days of discharge with non-pneumonia
Rank	ICD-9 Code	Overall Percent	Description
1	38.9	4.62	Septicemia Nos
2	518.81	3	Acute Respiratory Failure
3	414.01	2.69	Coronary Atherosclerosis Of Native Coronary Artery
4	431	2.44	Intracerebral Hemorrhage
5	581.84	2.4	Acute and Chronic Respiratory Failure
6	410.71	2.28	Subendocardial Infarction Initial Episode Of Care
7	434.91	1.63	Cerebral artery occlusion unspecified with cerebral infarction
8	491.21	1.46	Obstructive chronic bronchitis with (acute) exacerbation
9	430	1.39	Subarachnoid hemorrhage
10	424.1	1.35	Aortic valve disorders
Rank	ICD-9 Code	Overall Percent	Description
1	A41.9	4.38	Sepsis, Unspecified
2	I21.4	2.57	Acute Subendocardial Myocardial Infarction
3	J96.01	1.92	Acute Respiratory Failure with Hypoxia
4	J96.21	1.71	Acute and Chronic Respiratory Failure With Hypoxia
5	I13.0	1.64	Hypertensive Heart and Renal Disease with (Congestive) Heart Failure
6	S06.5X9A	1.59	Traumatic Subdural Hemorrhage with Loss of Consciousness of Unspecified Duration, Initial Encounter
7	S06.6X9A	1.31	Traumatic Subarachnoid Hemorrhage with Loss of Consciousness Of Unspecified Duration, Initial Encounter
8	J44.1	1.29	Chronic Obstructive Pulmonary Disease with (Acute) Exacerbation
9	I25.10	1.24	Atherosclerotic Heart Disease of Native Coronary Artery
10	N17.9	1.15	Acute kidney failure, unspecified

## Sheet: Table_2
Appendix Table 2. Elixhauser comorbidities during thee index hospitalization
	Pneumonia			Non-pneumonia
	N	% row	% column	N	% row	% column	P value
N	106			2045
Congestive heart failure	43	0.0483146	0.40566	847	0.951685	0.414181	0.862
Valvular disease	15	0.0436047	0.141509	329	0.956395	0.16088	0.596
Pulmonary circulation disease	18	0.0545455	0.169811	312	0.945455	0.152567	0.631
Peripheral vascular disease	20	0.0514139	0.188679	369	0.948586	0.18044	0.83
Paralysis	14	0.0682927	0.132075	191	0.931707	0.0933985	0.186
Other neurological disorders	25	0.0322165	0.235849	751	0.967784	0.367237	0.006
Chronic pulmonary disease	66	0.064833	0.622642	952	0.935167	0.465526	0.002
Diabetes without chronic complications	18	0.044335	0.169811	388	0.955665	0.189731	0.609
Diabetes with chronic complications	22	0.0488889	0.207547	428	0.951111	0.209291	0.966
Hypothyroidism	19	0.0599369	0.179245	298	0.940063	0.145721	0.342
Renal failure	26	0.0364146	0.245283	688	0.963585	0.33643	0.052
Liver disease	5	0.0179856	0.0471698	273	0.982014	0.133496	0.01
Peptic ulcer disease with bleeding	2	0.0571429	0.0188679	33	0.942857	0.0161369	0.828
AIDS	0	0	0	12	1	0.00586797	0.429
Lymphoma	2	0.0487805	0.0188679	39	0.95122	0.0190709	0.988
Metastatic cancer	7	0.0679612	0.0660377	96	0.932039	0.0469438	0.369
Solid tumor without metastasis	18	0.0746888	0.169811	223	0.925311	0.109046	0.053
Rheumatoid arthritis/collagen vascular	8	0.0842105	0.0754717	87	0.915789	0.0425428	0.108
Coagulopathy	23	0.0412926	0.216981	534	0.958707	0.261125	0.312
Obesity	20	0.040404	0.188679	475	0.959596	0.232274	0.298
Weight loss	33	0.0414053	0.311321	764	0.958595	0.373594	0.196
Fluid and electrolyte disorders	76	0.0465116	0.716981	1558	0.953488	0.761858	0.292
Chronic blood loss anemia	2	0.0327869	0.0188679	59	0.967213	0.0288509	0.546
Deficiency anemia	3	0.0205479	0.0283019	143	0.979452	0.0699267	0.097
Alcohol abuse	12	0.048	0.113208	238	0.952	0.116381	0.921
Drug abuse	7	0.0406977	0.0660377	165	0.959302	0.0806846	0.588
Psychosis	4	0.0533333	0.0377358	71	0.946667	0.0347188	0.869
Depression	21	0.0470852	0.198113	425	0.952915	0.207824	0.81
Hypertension	72	0.0463023	0.679245	1483	0.953698	0.725183	0.303
AIDS = acquired immune deficiency syndrome
